# Supplementary material for: Inter-Versus Intra-Host Sequence Diversity of pH1N1 and Associated Clinical Outcomes
Source: Microorganisms. 2020 Jan 17;8(1):133. doi: 10.3390/microorganisms8010133 (PMC7022955; doi:10.3390/microorganisms8010133)
Supplement: Supplementary file 1 [file microorganisms-08-00133-s001.zip]

Archive with 3 entries (2 files):
- Supplementary.docx
- __MACOSX/
- __MACOSX/._Supplementary.docx
